# Supplementary material for: Circulating Plasma Cells as a Minimally Invasive Adjunct to Bone Marrow Aspirates for Genetic Analysis of ER Stress and Autophagy in Multiple Myeloma: A Feasibility Study
Source: Biomedicines. 2026 Mar 24;14(4):737. doi: 10.3390/biomedicines14040737 (PMC13113425; doi:10.3390/biomedicines14040737)
Supplement: Supplementary file 1 [file biomedicines-14-00737-s001.zip]

Archive with 1 entries (1 files):
- biomedicines-4068349-supplementary.pdf
